# Supplementary material for: The structure and catalytic mechanism of a pseudoknot-containing hammerhead ribozyme
Source: Nat Commun. 2024 Aug 5;15:6628. doi: 10.1038/s41467-024-50892-y (PMC11300833; doi:10.1038/s41467-024-50892-y)
Supplement: Supplementary file 4 — Source data [file 41467_2024_50892_MOESM4_ESM.xlsx]

## Sheet: Sheet1
Ribozyme	Ions	Rate (min-1)
		mean	std dev		Replicate 1					Replicate 2					Replicate 3
PK Hammerhead	MgCl2 + NaCl	16.4	0.839		time	substrate	product	cleavage		time	substrate	product	cleavage		time	substrate	product	cleavage
					(min)					(min)					(min)
					0	46190000	3569000	0.071725		0	55300000	6114100	0.099556		0	53190000	2321300	0.041817
					0.13333	21250000	53180000	0.7145		0.13333	18590000	45030000	0.7078		0.13333	13650000	31180000	0.69552
					0.26667	18440000	57350000	0.7567		0.26667	15340000	49650000	0.76396		0.26667	15660000	49430000	0.75941
					0.4	17060000	58040000	0.77284		0.4	14520000	51080000	0.77866		0.4	14220000	49420000	0.77656
					0.53333	14650000	53570000	0.78525		0.53333	14070000	51580000	0.78568		0.53333	13090000	50000000	0.79252
					0.66667	15460000	60080000	0.79534		0.66667	13200000	52930000	0.80039
					Fitting:	y = m1 + m2*(1-exp(-m3*M0))				Fitting:	y = m1 + m2*(1-exp(-m3*M0))				Fitting:	y = m1 + m2*(1-exp(-m3*M0))
							Value	Error				Value	Error				Value	Error
						m1	0.071895	0.014061			m1	0.099742	0.011676			m1	0.041977	0.011749
						m2	0.70832	0.015876			m2	0.68586	0.013213			m2	0.739	0.013877
						m3	17.448	1.7414			m3	16.032	1.2396			m3	15.947	1.205
						Chisq	0.00059313	NA			Chisq	0.00040905	NA			Chisq	0.00027613	NA
						R	0.99927	NA			R	0.99946	NA			R	0.99967	NA
					Replicate 1					Replicate 2					Replicate 3
PK Hammerhead	NaCl	3.54	0.263		time	substrate	product	cleavage		time	substrate	product	cleavage		time	substrate	product	cleavage
					(min)					(min)					(min)
					0.13333	25420000	12020000	0.32105		0.13333	23500000	11640000	0.33125		0.13333	24390000	9363400	0.27741
					0.13333	27650000	13280000	0.32446		0.26667	18770000	17530000	0.48292		0.26667	18050000	14190000	0.44014
					0.26667	22910000	20020000	0.46634		0.4	16200000	21240000	0.56731		0.4	14200000	16530000	0.53791
					0.5	16710000	24310000	0.59264		0.56667	14150000	23640000	0.62556		0.56667	14430000	22420000	0.60841
					0.76667	15510000	29330000	0.6541		0.76667	11260000	22360000	0.66508		0.76667	12390000	22970000	0.6496
					1.1	12310000	27560000	0.69125		1	10330000	22970000	0.68979		1	9556400	20420000	0.6812
					1.5	11270000	26850000	0.70435		1	10630000	23880000	0.69197		1	9715700	19670000	0.66937
					1.5	11120000	27740000	0.71384
					Fitting:	y = m1 + m2*(1-exp(-m3*M0))				Fitting:	y = m1 + m2*(1-exp(-m3*M0))				Fitting:	y = m1 + m2*(1-exp(-m3*M0))
							Value	Error				Value	Error				Value	Error
						m1	0.11608	0.013086			m1	0.093767	0.013501			m1	0.018177	0.011226
						m2	0.59459	0.011657			m2	0.60922	0.011627			m2	0.67747	0.0092429
						m3	3.2354	0.13716			m3	3.7436	0.13417			m3	3.6326	0.10685
						Chisq	0.00017101	NA			Chisq	6.7494e-05	NA			Chisq	3.4369e-05	NA
						R	0.99956	NA			R	0.99968	NA			R	0.99985	NA
					Replicate 1					Replicate 2					Replicate 3
PK Hammerhead dG8	MgCl2 + NaCl	0.661	0.022		time	substrate	product	cleavage		time	substrate	product	cleavage		time	substrate	product	cleavage
					(min)					(min)					(min)
					0.25	40950000	5724500	0.12265		0.25	27340000	3564000	0.11532		0.25	41740000	5005900	0.10709
					0.75	34270000	13610000	0.28425		0.25	27150000	3505500	0.11435		0.25	36640000	4322000	0.10551
					1.5167	26590000	20300000	0.43293		0.75	23970000	8504800	0.26189		0.75	32350000	12020000	0.2709
					2.5	21900000	25610000	0.53904		1.5167	18290000	12440000	0.40482		1.5167	23670000	17410000	0.42381
					3.75	18240000	27780000	0.60365		2.5	15980000	16280000	0.50465		2.5	20840000	23500000	0.53
					5	18050000	32320000	0.64165		3.75	12460000	16790000	0.57402		3.75	18580000	28160000	0.60248
					5	13410000	24770000	0.64877		5	12570000	19720000	0.61072		5	16590000	28700000	0.63369
										5	5934600	10360000	0.63579		5	14510000	25600000	0.63824
					Fitting:	y = m1 + m2*(1-exp(-m3*M0))				Fitting:	y = m1 + m2*(1-exp(-m3*M0))				Fitting:	y = m1 + m2*(1-exp(-m3*M0))
							Value	Error				Value	Error				Value	Error
						m1	0.029948	0.0098854			m1	0.027747	0.0071856			m1	0.007136	0.0072005
						m2	0.6348	0.0090077			m2	0.60365	0.0069484			m2	0.64529	0.0067991
						m3	0.66024	0.028685			m3	0.63992	0.023615			m3	0.68265	0.022303
						Chisq	0.00018734	NA			Chisq	7.3596e-05	NA			Chisq	7.0262e-05	NA
						R	0.99961	NA			R	0.9998	NA			R	0.99983	NA
					Replicate 1					Replicate 2					Replicate 3
PK Hammerhead dG8	NaCl	0.00109	0.000376		time	substrate	product	cleavage		time	substrate	product	cleavage		time	substrate	product	cleavage
					(min)					(min)					(min)
					60	71250000	6594200	0.08471		61	71720000	4019600	0.053071		61	66630000	3530400	0.050319
					240	60130000	21260000	0.26121		210	67800000	11550000	0.14556		210	52640000	8924800	0.14497
					600	39670000	38640000	0.49342		442	55940000	21400000	0.2767		442	50020000	19080000	0.27612
					1280	23700000	52150000	0.68754		724	47090000	30400000	0.39231		724	42030000	28130000	0.40094
					2010	18670000	60520000	0.76424		1391	32300000	44730000	0.58068		1391	28030000	39620000	0.58566
					2740	15650000	63060000	0.80117		2025	22650000	52360000	0.69804		2025	20830000	46940000	0.69264
					Fitting:	y = m1 + m2*(1-exp(-m3*M0))				Fitting:	y = m1 + m2*(1-exp(-m3*M0))				Fitting:	y = m1 + m2*(1-exp(-m3*M0))
							Value	Error				Value	Error				Value	Error
						m1	0.018757	0.0077576			m1	0.01294	0.0057035			m1	0.0058683	0.0036098
						m2	0.78795	0.0081291			m2	0.8357	0.016755			m2	0.81435	0.0089247
						m3	0.001515	4.8298e-05			m3	0.00083501	4.1062e-05			m3	0.0009078	2.5949e-05
						Chisq	0.00013516	NA			Chisq	9.1848e-05	NA			Chisq	3.5837e-05	NA
						R	0.99984	NA			R	0.99985	NA			R	0.99994	NA
					Replicate 1					Replicate 2					Replicate 3
Pistol dA32	NaCl	0.000503	0.000153		time	substrate	product	cleavage		time	substrate	product	cleavage		time	substrate	product	cleavage
					(min)					(min)					(min)
					210	38980000	5259900	0.1189		210	36880000	4815700	0.1155		210	59480000	10320000	0.14785
					210	36610000	4827100	0.11649		721	31680000	10300000	0.24535		721	46510000	25130000	0.35078
					721	32300000	10590000	0.24691		1680	25070000	18860000	0.42932		1680	27440000	39980000	0.593
					1680	20070000	16840000	0.45624		2955	17160000	24650000	0.58957		2955	18270000	52430000	0.74158
					2955	16720000	22150000	0.56985		4285	12630000	29630000	0.70114		4285	12370000	57950000	0.82409
					4285	14200000	25780000	0.64482		5750	8928100	31920000	0.78143		5750	10920000	59220000	0.84431
					5750	11570000	26050000	0.69245		5750	9265900	28980000	0.75773
					5750	11690000	26980000	0.6977
					Fitting:	y = m1 + m2*(1-exp(-m3*M0))				Fitting:	y = m1 + m2*(1-exp(-m3*M0))				Fitting:	y = m1 + m2*(1-exp(-m3*M0))
							Value	Error				Value	Error				Value	Error
						m1	0.046489	0.0095658			m1	0.05947	0.0040925			m1	0.042204	0.00773
						m2	0.68049	0.011295			m2	0.83442	0.0083454			m2	0.82515	0.0075802
						m3	0.00051445	3.0416e-05			m3	0.00034479	9.6041e-06			m3	0.00065126	1.8549e-05
						Chisq	0.00052966	NA			Chisq	3.9809e-05	NA			Chisq	9.9673e-05	NA
						R	0.99939	NA			R	0.99994	NA			R	0.99987	NA
